# Supplementary material for: Location of chlorogenic acid biosynthesis pathway and polyphenol oxidase genes in a new interspecific anchored linkage map of eggplant
Source: BMC Plant Biol. 2014 Dec 10;14:350. doi: 10.1186/s12870-014-0350-z (PMC4279458; doi:10.1186/s12870-014-0350-z)
Supplement: Additional file 2: Table S1. — Data of the macro-synteny established between SMIBC interspecific eggplant genetic map, tomato and other eggplant genetic maps. [file 12870_2014_350_MOESM2_ESM.xlsx]

## Sheet: Hoja3
	Eggplant LG	Marker name	Map position (cM)	TOMATO and eggplant LG	Marker name	Map position (cM)		*	Links shown in Figure 2
	1_SMIBC	C2_At1g14810	0	1_TOMATO	C2_At1g14810	0
	1_SMIBC	C2_At1g14810	0	1_WU	C2_At1g14810	31.6
	1_SMIBC	C2_At3g23590	18.444	1_TOMATO	C2_At3g23590	46.5
	1_SMIBC	C2_At3g23590	18.444	1_WU	C2_At3g23590	61.2
	1_SMIBC	C2_At5g13700	59.459	1_TOMATO	C2_At5g13700	46.1
	1_SMIBC	C2_At5g13700	59.459	1_WU	C2_At5g13700	71.8
*	1_SMIBC	emf21A23	71.6	8_TOMATO	cLEN-9-M1	0
					C2_At5g45680	3.7
	1_SMIBC	C3'H	85.909	1_TOMATO	T0852	93
					cLPT-1-K7	93.5
	1_SMIBC	emg21k22	92.119	1_TOMATO	TG158	158
					TM6	160
	1_SMIBC	emg21k22	92.119	3_NUNOME	emg21k22	0
	1_SMIBC	emg21k22	92.119	1_FUKUOKA	emg21k22	140.475
	1_SMIBC	ecm001	92.792	1_TOMATO	C2_At1g08820	102.5
					T1047	105
	1_SMIBC	ecm001	92.792	3_NUNOME	ecm001	37.5
	1_SMIBC	ecm001	92.792	1_FUKUOKA	ecm001	102.482
	1_SMIBC	CSM31	106.948	1_TOMATO	T0276	124
					TG161	126
	1_SMIBC	CSM31	106.948	1_BARCHI	CSM31	107.4
	1_SMIBC	emh21M11	111.422	1_TOMATO	C2_At4g22200	132
					C2_At1g33270	134.5
	1_SMIBC	emh21M11	111.422	3_NUNOME	emh21M11	23.3
	1_SMIBC	emh21M11	111.422	1_FUKUOKA	emh21M11	118.729
	1_SMIBC	C2_At5g09580	118.541	1_TOMATO	C2_At5g09580	140.5
	1_SMIBC	C2_At5g09580	118.541	1_WU	C2_At5g09580	130.4
	1_SMIBC	C2_At3g18860	121.75	1_TOMATO	C2_At3g18860	157
	1_SMIBC	C2_At3g18860	121.75	1_WU	C2_At3g18860	142.8
	1_SMIBC	CSM43	132.861	1_TOMATO	C2_At5g64350	137.2
					C2_At5g09580	140.5
	2_SMIBC	C2_At1g11430	0	2_TOMATO	C2_At1g11430	70.1
	2_SMIBC	C2_At1g11430	0	2_WU	C2_At1g11430	54
	2_SMIBC	C2_At1g11430	0	2_BARCHI	C2_At1g11430	64.2
	2_SMIBC	C2_At4g04955	14.403	2_TOMATO	C2_At4g04955	63.5
	2_SMIBC	C2_At4g04955	14.403	2_WU	C2_At4g04955	47.1
	2_SMIBC	ecm009	18.465	2_TOMATO	U143788	70.3
					C2_At1g11600	70.6
	2_SMIBC	ecm009	18.465	8_NUNOME	ecm009	58.2
	2_SMIBC	ecm009	18.465	2_FUKUOKA	ecm009	47.624
	2_SMIBC	emh02E08	21.743	2_TOMATO	T1537	74.5
					cTOA-28-F21	77
	2_SMIBC	emh02E08	21.743	8_NUNOME	emh02E08	62
	2_SMIBC	emh02E08	21.743	2_FUKUOKA	emh02E08	51.384
	2_SMIBC	OVATE	32.247	2_TOMATO	OVATE	89.5
	2_SMIBC	OVATE	32.247	2_WU	OVATE	79
	2_SMIBC	emf01G17	35.461	2_TOMATO	C2_At1g67170	18
					T1706	18
	2_SMIBC	emf01G17	35.461	8_NUNOME	emf01G17	23.1
	2_SMIBC	emf01G17	35.461	2_FUKUOKA	emf01G17	14.428
	2_SMIBC	C2_At5g45760	38.159	2_TOMATO	C2_At5g45760	48.5
	2_SMIBC	C2_At5g45760	38.159	2_WU	C2_At5g45760	24.2
	2_SMIBC	C2_At5g67370	43.3	2_TOMATO	C2_At5g67370	129
	2_SMIBC	C2_At5g67370	43.3	2_WU	C2_At5g67370	89.3
	2_SMIBC	C2_At3g51510	43.787	2_TOMATO	C2_At3g51510	24.5
	2_SMIBC	C2_At3g51510	43.787	2_WU	C2_At3g51510	17.8
	2_SMIBC	eme11F04	50.599	2_TOMATO	T0114	0
					T1616	1
	2_SMIBC	eme11F04	50.599	8_NUNOME	eme11F04	5.5
	2_SMIBC	eme11F04	50.599	2_FUKUOKA	eme11F04	1.17
	2_SMIBC	emd12B05	52.651	2_TOMATO	C2_At1g67170	18
					T1706	18
	2_SMIBC	emd12B05	52.651	8_NUNOME	emd12B05	18.7
	2_SMIBC	emd12B05	52.651	2_FUKUOKA	emd12B05	11.76
	2_SMIBC	T1480	54.653	2_TOMATO	T1480	106
	2_SMIBC	54653	54.653	2_WU	97700	97.7
	2_SMIBC	emd01E11	55.061	2_TOMATO	T1238	13
					CT140	16
	2_SMIBC	emd01E11	55.061	8_NUNOME	emd01E11	20.3
	2_SMIBC	emd01E11	55.061	2_FUKUOKA	emd01E11	9.169
	2_SMIBC	EMB01L13	58.665	2_TOMATO	T0114	0
					T1616	1
	2_SMIBC	EMB01L13	58.665	8_NUNOME	EMB01L13	3.4
	2_SMIBC	EMB01L13	58.665	2_FUKUOKA	EMB01L13	1.333
	2_SMIBC	C2_At3g27310	68.193	2_TOMATO	C2_At3g27310	138
	2_SMIBC	C2_At3g27310	68.193	2_WU	C2_At3g27310	104.8
	3_SMIBC	Emh11E08	0	10_NUNOME	Emh11E08	3.8
	3_SMIBC	Emh11E08	0	3_FUKUOKA	Emh11E08	15.695
*	3_SMIBC	C2_At1g67700	24.659	5_TOMATO	C2_At1g67700	66.7
	3_SMIBC	C2_At1g67700	24.659	3_WU	C2_At1g67700	58
*	3_SMIBC	C2_At1g60440	25.504	5_TOMATO	C2_At1g60440	0
	3_SMIBC	C2_At1g60440	25.504	3_WU	C2_At1g60440	56.4
	3_SMIBC	C2_At5g23880	40.648	3_TOMATO	C2_At5g23880	53.5
	3_SMIBC	C2_At5g23880	40.648	3_WU	C2_At5g23880	65.7
	3_SMIBC	C2_At3g03100	44.931	3_TOMATO	C2_At3g03100	72.7
	3_SMIBC	C2_At3g03100	44.931	3_WU	C2_At3g03100	74.8
	3_SMIBC	C2_At5g41040	52.276	3_TOMATO	C2_At5g41040	75.9
	3_SMIBC	C2_At5g41040	52.276	3_WU	C2_At5g41040	73.8
	3_SMIBC	CSM53	56.215	3_TOMATO	T1331	78
					T1278	83
	3_SMIBC	CSM55	63.37	3_TOMATO	T0196	96
					C2_At1g74730	98
	3_SMIBC	C2_At5g08050	74.633	3_TOMATO	C2_At5g08050	104
	3_SMIBC	C2_At5g08050	74.633	3_WU	C2_At5g08050	12
	3_SMIBC	C2_At1g18660	78.747	3_TOMATO	C2_At1g18660	112.5
	3_SMIBC	C2_At1g18660	78.747	3_WU	C2_At1g18660	126.5
	3_SMIBC	HCT	89.631	3_TOMATO	C2_At1g80460	129.5
					C2_At1g79720	131.5
	3_SMIBC	4CL	90.888	3_TOMATO	C2_At1g79720	131.5
					C2_At1g09760	133.5
	3_SMIBC	C2_At3g17970	94.304	3_TOMATO	C2_At3g17970	140
	3_SMIBC	C2_At3g17970	94.304	3_BARCHI	C2_At3g17970	123.4
*	4_SMIBC	C2_At1g09920	33.014	12_TOMATO	C2_At1g09920	12.6
	4_SMIBC	C2_At1g09920	33.014	4_WU	C2_At1g09920	83.8
	4_SMIBC	emd13H06	58.302	4_TOMATO	C2_At1g74970	109.7
					C2_At1g19340	112
	4_SMIBC	emd13H06	58.302	5_NUNOME	emd13H06	90.1
	4_SMIBC	emd13H06	58.302	4_FUKUOKA	emd13H06	91.5
	4_SMIBC	CSM40	67.646	4_TOMATO	TG587	134
					T1933	136
	4_SMIBC	T1933	75.961	4_TOMATO	T1933	136
	4_SMIBC	T1933	75.961	4_WU	T1933	121.7
	5_SMIBC	Eme04G05	20.607	5_TOMATO	T0778	62
					C2_At2g42490	62.8
	5_SMIBC	Eme04G05	20.607	14_NUNOME	Eme04G05	14.4
	5_SMIBC	C2_At3g24490	25.656	12_TOMATO	C2_At3g24490	59
	5_SMIBC	Emf01A06	30.712	12_TOMATO	T1078	54.6
					P62	57.2
	5_SMIBC	Emf01A06	30.712	14_NUNOME	Emf01A06	10.1
	5_SMIBC	Emf01A06	30.712	5_FUKUOKA	Emf01A06	45.41
	5_SMIBC	Emf01A06	30.712	5_BARCHI	Emf01A06	64.3
	5_SMIBC	emh05H12	43.483	5_TOMATO	T0778	62
					C2_At2g42490	62.8
*	5_SMIBC	emi02E15	53.65	10_TOMATO	cLEC-28-O23	39.5
					cLET-8-G3	41
	5_SMIBC	emi02E15	53.65	12_NUNOME	emi02E15	16.7
	5_SMIBC	emi02E15	53.65	5_FUKUOKA	emi02E15	75.743
	5.1_SMIBC	eme03F04	0	12_TOMATO	C2_At3g17000	115
	5.1_SMIBC	eme03F04	0	12_NUNOME	eme03F04	0
	5.1_SMIBC	eme03F04	0	5_FUKUOKA	eme03F04	97.51
	5.1_SMIBC	emb01D19	1.262	12_TOMATO	T1504	118
					C2_At5g21170	120
	5.1_SMIBC	emb01D19	1.262	12_NUNOME	emb01D19	0.6
	5.1_SMIBC	C2_At5g21170	4.867	12_TOMATO	C2_At5g21170	120
	5.1_SMIBC	C2_At5g21170	4.867	5_WU	C2_At5g21170	117.6
	5.1_SMIBC	C2_At5g21170	4.867	5_BARCHI	C2_At5g21170	101.4
*	6_SMIBC	smfl35o20W	0	10_TOMATO	TG403	71.3
					C2_At3g09740	71.5
	6_SMIBC	emf01A03	5.532	6_TOMATO	T1636	5
					T1198	5
	6_SMIBC	emf01A03	5.532	4_NUNOME	emf01A03	92.3
	6_SMIBC	emf01A03	5.532	6_FUKUOKA	emf01A03	15.432
	6_SMIBC	emf01O04	22.892	6_TOMATO	T1063	12
					C2_At2g26210	12.3
	6_SMIBC	emf01O04	22.892	4_NUNOME	emf01O04	66.4
	6_SMIBC	RBW05M10C	30.76	6_TOMATO	C2_At3g56130	17
					T0774	18
	6_SMIBC	emh21G04	41.941	6_TOMATO	SSR128	35
					TG25	38.6
	6_SMIBC	emh21G04	41.941	4_NUNOME	emh21G04	50.4
	6_SMIBC	emh21G04	41.941	6_FUKUOKA	emh21G04	39.983
	6_SMIBC	C2_At4g10030	55.145	6_TOMATO	C2_At4g10030	44
	6_SMIBC	C2_At4g10030	55.145	6_WU	C2_At4g10030	73.6
	6_SMIBC	CSM46	56.493	6_TOMATO	cLET-5-C8	45
					C2_At5g61910	50
	6_SMIBC	CSM46	56.493	6_BARCHI	CSM46	88.9
	6_SMIBC	SmFL14E14W	60.43	6_TOMATO	T1013	43.4
					C2_At4g10030	44
*	6_SMIBC	emh01M15	64.5	5_TOMATO	T1181	0
					C2_At1g60440	0
	6_SMIBC	C2_At5g61910	72.476	6_TOMATO	C2_At5g61910	50
	6_SMIBC	emf01P24	72.476	6_TOMATO	T1169	67
					C2_At5g24490	69
	6_SMIBC	emf01P24	72.476	4_NUNOME	emf01P24	13.4
	6_SMIBC	Smfl32n03a	100.108	6_TOMATO	C2_At1g18640	83
	6_SMIBC	C2_At5g48630	107.128	6_TOMATO	C2_At5g48630	107.128
	6_SMIBC	C4H	108.491	6_TOMATO	C2_At3g51630	92.5
					SSR122	101
	6_SMIBC	C2_At1g20050	111.888	6_TOMATO	C2_At1g20050	101
	6_SMIBC	C2_At1g20050	111.888	6_WU	C2_At1g20050	121.1
	7_SMIBC	HQT	3	7_TOMATO	U176363	0.2
					C2_At2g25620	0.4
	7_SMIBC	ROL05J03A	15	7_TOMATO	C2_At5g20350	0
					C2_At2g25620	0.4
	7_SMIBC	eme03H04	31.912	7_TOMATO	TG61	9
					C2_At5g56940	11
	7_SMIBC	eme03H04	31.912	7_FUKUOKA	eme03H04	30.107
	7_SMIBC	CSM19	39.458	7_BARCHI	CSM19	73.4
	7_SMIBC	emh11H03	50.238	7_TOMATO	C2_At2g06925	19
					cLPT-4-H11	20
	7_SMIBC	emh11H03	50.238	2_NUNOME	emh11H03	25.2
	7_SMIBC	emh11H03	50.238	7_FUKUOKA	emh11H03	55.142
	7_SMIBC	C2_At2g42750	53.178	7_TOMATO	C2_At2g42750	44.3
	7_SMIBC	C2_At2g42750	53.178	7_WU	C2_At2g42750	81
	7_SMIBC	C2_At1g53670	62.563	7_TOMATO	C2_At1g53670	54
	7_SMIBC	C2_At1g53670	62.563	7_WU	C2_At1g53670	89.9
	7_SMIBC	C2_At1g53670	62.563	7_BARCHI	C2_At1g53670	62.4
	7_SMIBC	emg11D05	66.047	2_NUNOME	emg11D05	63.6
	7_SMIBC	emg11D05	66.047	7_FUKUOKA	emg11D05	38.94
	7_SMIBC	CSM69	75.7	7_TOMATO	C2_At2g25620	0.4
					TG131	2
	7_SMIBC	CSM69	75.684	7_BARCHI	CSM69	0
	7_SMIBC	C2_At1g55870	88.405	7_TOMATO	C2_At1g55870	90
	7_SMIBC	C2_At1g55870	88.405	7_WU	C2_At1g55870	108.9
*	8_SMIBC	CSM42	6.7	9_TOMATO	C2_At1g03360	56
					T1416	57
	8_SMIBC	C2_At5g45680	14.838	8_TOMATO	C2_At5g45680	3.7
	8_SMIBC	C2_At5g45680	14.838	8_WU	C2_At5g45680	18.5
	8_SMIBC	SmFL31D17W	25.443	8_TOMATO	TG45	20
					CT92	22
	8_SMIBC	emf21H22	33.316	8_TOMATO	TG513	32
					C2_At4g32770	34
	8_SMIBC	emf21H22	33.316	7_NUNOME	emf21H22	39.9
	8_SMIBC	emf21H22	33.316	8_FUKUOKA	emf21H22	36.809
	8_SMIBC	PPO5	37.3	8_TOMATO	C2_At5g13200	58
	8_SMIBC	CSM4	40.172	8_BARCHI	CSM4	27.5
	8_SMIBC	PPO1_PPO3	42.223	8_TOMATO	cLET-8-E2	38
	8_SMIBC	PPO2_PPO4	42.41		C2_At3g43540	41
	8_SMIBC	SmFL13L15W	67.828	8_TOMATO	C2_At1g62780	63.2
					C2_At4g12230	63.8
	8_SMIBC	SmFL32F12A	78.3	8_TOMATO	C2_At1g63260	68.7
					T0487	69
	9_SMIBC	C2_At3g09920	0	9_TOMATO	C2_At3g09920	17
	9_SMIBC	C2_At3g09920	0	9_WU	C2_At3g09920	11.7
	9_SMIBC	PAL	15.23	9_TOMATO	cLED-9-D21	15
					C2_At2g37025	15.3
	9_SMIBC	CSM54	16.564	9_TOMATO	cLED-9-D21	15
					C2_At2g37025	15.3
	9_SMIBC	CSM54	16.564	9_BARCHI	CSM54	16.1
	9_SMIBC	PED07B23C	24.619	9_TOMATO	C2_At2g37500	37.7
					T1617	39
*	9_SMIBC	emf11H23	38.956	1_TOMATO	C2_At5g13700	46.1
					C2_At3g23590	46.5
	9_SMIBC	emf11H23	38.956	6_NUNOME	emf11H23	74
	9_SMIBC	emf11H23	38.956	9_FUKUOKA	emf11H23	57.482
	9_SMIBC	CSM36	43.414	9_TOMATO	U168526	50.4
					C2_At2g38440	50.5
	9_SMIBC	emg01A17	52.52	6_NUNOME	emg01A17	6
	9_SMIBC	emg01A17	52.52	9_FUKUOKA	emg01A17	109.317
	9_SMIBC	SHT02N01A	58.004	9_TOMATO	U168526	50.4
					C2_At2g38440	50.5
*	9_SMIBC	emh02A04	61	4_TOMATO	SSR72	0
*	9_SMIBC	emh21L21	67.8	7_TOMATO	TM10	33
					cLER-1-I5	36
	9_SMIBC	emf11D18	72.897	9_TOMATO	C2_At5g43650	74.2
					C2_At1g07310	74.5
	9_SMIBC	emf11D18	72.897	9_FUKUOKA	emf11D18	92.196
	9_SMIBC	emf11L21	90.416	9_TOMATO	C2_At3g24160	102.7
					SSR599	103
	9_SMIBC	emf11L21	90.416	6_NUNOME	emf11L21	6
	9_SMIBC	emf11L21	90.416	9_FUKUOKA	emf11L21	108.978
*	9_SMIBC	emh11O01	96.1	5_TOMATO	T1181	0
					C2_At1g60440	0
*	10.1_SMIBC	CSM78	0	5_TOMATO	C2_At2g01110	37
					C2_At1g25375	38.6
*	10.1_SMIBC	emh01E15	0	5_TOMATO	C2_At2g01110	37
					C2_At1g25375	38.6
	10.1_SMIBC	emh01E15	0	6_NUNOME	emh01E15	0
	10.1_SMIBC	emh01E15	0	9_FUKUOKA	emh01E15	0
*	10.1_SMIBC	SmFL04D04A	2.626	5_TOMATO	C2_At2g01110	37
					C2_At1g25375	38.6
*	10_SMIBC	C2_At4g28830	0	12_TOMATO	C2_At4g28830	14.2
	10_SMIBC	C2_At4g28830	0	9_WU	C2_At4g28830	2.5
*	10_SMIBC	SEP04K22A	29.008	5_TOMATO	T1592	16
					C2_At1g26945	17.7
*	10_SMIBC	C2_At1g64770	34.697	3_TOMATO	C2_At1g64770	72.2
	10_SMIBC	C2_At1g64770	34.697	9_WU	C2_At1g64770	32.2
	10_SMIBC	C2_At3g08760	54.73	10_TOMATO	C2_At3g08760	39
	10_SMIBC	C2_At3g08760	54.73	9_WU	C2_At3g08760	66.2
*	10_SMIBC	C2_At1g24340	62.654	5_TOMATO	C2_At1g24340	12.5
	10_SMIBC	C2_At1g24340	62.654	9_WU	C2_At1g24340	63.2
	10_SMIBC	C2_At3g57270	72.666	10_TOMATO	C2_At3g57270	53
	10_SMIBC	C2_At3g57270	72.666	9_WU	C2_At3g57270	85.3
	10_SMIBC	SlSUN1	78.969	10_TOMATO	cLED-16-N20	52
					C2_At3g57280	52.9
	10_SMIBC	emg01H23	85.811	10_TOMATO	T0571	47
					CT203	48
	10_SMIBC	emg01H23	85.811	9_FUKUOKA	emg01H23	105
	10_SMIBC	SEP07F17A	94.1	10_TOMATO	C2_At3g10140	52.8
					C2_At3g57270	53
	11_SMIBC	C2_At3g52640	0	11_TOMATO	C2_At3g52640	36
	11_SMIBC	C2_At3g52640	0	11_WU	C2_At3g52640	7.6
	11_SMIBC	emg11B20	2.402	11_TOMATO	T1161	38
					SSR46	40
	11_SMIBC	emg11B20	2.402	1_NUNOME	emg11B20	120
	11_SMIBC	emd05B1	17.555	11_TOMATO	SSR80	20
					C2_At3g54840	20.5
	11_SMIBC	emd05B1	17.555	1_NUNOME	emd05B1	99.6
	11_SMIBC	emd05B1	17.555	11_FUKUOKA	emd05B1	14.7
	11_SMIBC	C2_At4g15010	32.3	11_TOMATO	C2_At4g15010	9.5
	11_SMIBC	C2_At4g15010	32.3	11_WU	C2_At4g15010	34.5
	11_SMIBC	emf21K08	35.017	11_TOMATO	T1657	9
					C2_At4g15010	9.5
	11_SMIBC	emf21K08	35.017	1_NUNOME	emf21K08	88.1
	11_SMIBC	emf21K08	35.017	11_FUKUOKA	emf21K08	31
	11_SMIBC	emf21K08	35.017	9_BARCHI	emf21K08	0
	11_SMIBC	PED07O18C	47.487	4_TOMATO	C2_At3g62940	56
	11_SMIBC	eme03A05	59.702	4_TOMATO	C2_At3g54770	55.3
					C2_At3g62940	56
	11_SMIBC	eme03A05	59.702	1_NUNOME	eme03A05	56
	11_SMIBC	eme03A05	59.702	11_FUKUOKA	eme03A05	50.3
	11_SMIBC	emg11M21	64.973	4_TOMATO	C2_At3g54770	55.3
					C2_At3g62940	56
	11_SMIBC	emg11M21	64.973	1_NUNOME	emg11M21	51.2
	11_SMIBC	emg11M21	64.973	11_FUKUOKA	emg11M21	52
*	11_SMIBC	Emf01E10	69.6	1_TOMATO	T1619	29.9
	11_SMIBC	emi02C21	74.568	4_TOMATO	C2_At3g54770	55.3
					C2_At3g62940	56
	11_SMIBC	emi02C21	74.568	1_NUNOME	emi02C21	45.8
	11_SMIBC	emi02C21	74.568	11_FUKUOKA	emi02C21	53
	11.1_SMIBC	C2_At2g39580	0	4_TOMATO	C2_At2g39580	27.5
	11.1_SMIBC	C2_At2g39580	0	11_WU	C2_At2g39580	112.7
	11.1_SMIBC	SmFL28B22C	5.081	4_TOMATO	T1261	24
	12_SMIBC	SmFL35O02A	14.877	11_TOMATO	TG393	103
					C2_At5g51700	103
*	12_SMIBC	EMB01O01	16.158	6_TOMATO	T1399	76
	12_SMIBC	EMB01O01	16.158	12_FUKUOKA	EMB01O01	59.6
	12_SMIBC	emd18C06	17.723	3_NUNOME	emd18C06	7.9
	12_SMIBC	emd18C06	17.723	12_FUKUOKA	emd18C06	59.6
	12_SMIBC	SmFL07D22A	23.529	11_TOMATO	C2_At5g58490	97
	12_SMIBC	eme09E09	25.933	11_TOMATO	TG393	103
					C2_At5g51700	103
	12_SMIBC	eme09E09	25.933	3_NUNOME	eme09E09	0
	12_SMIBC	LS003F12A	29.194	11_TOMATO	TG26	92
*	12_SMIBC	emi03K06	45	10_TOMATO	T1521	78
					TG63	80
	12_SMIBC	emg11P06	48.522	11_TOMATO	TM24	65
					T1014	67
*	12_SMIBC	CSM74	64.7	7_TOMATO	T0966	78
					C2_At4g26750	80
	12_SMIBC	C2_At4g32930	80.123	11_TOMATO	C2_At4g32930	88
