# Supplementary material for: Location of chlorogenic acid biosynthesis pathway and polyphenol oxidase genes in a new interspecific anchored linkage map of eggplant
Source: BMC Plant Biol. 2014 Dec 10;14:350. doi: 10.1186/s12870-014-0350-z (PMC4279458; doi:10.1186/s12870-014-0350-z)
Supplement: Additional file 3: Table S2. — Data of molecular markers mapped in SMIBC interspecific eggplant genetic map. [file 12870_2014_350_MOESM3_ESM.xlsx]

## Sheet: Hoja1
Marker name	Linkage group	Map position (cM)	Forward primer	Reverse primer	Size bp	Tª (°C)	Genotyping technique	Enzyme	Sizes of polymorphic digested segments		HRM Forward primer	HRM Reverse primer
									S.melongena	S.incanum
C3’H	1	85.9	TGAAGACACTCTCATTGGCTTAC	CAGCCTTAGTGCTTCCTTGG	400	60	CAPs	ApoI	450	300 + 150
OVATE	2	32.2	CTACAATGAGGCGTCGTCAC	CTCGCTGGTAACTCACTGTCC	700	62	CAPs	Hpy188III	700	300 + 400
HCT	3	89.6	TCCACAAGTGGAGTCTGAGAAG	CATCTGCTGCATGATGTTGC	350	58	HMR				CGTCATGTCATGCCTCTATTATG	GAAAACAAGGGAAATTAGAATGC
4CL	3	90.9	TTCTGATGCTGCTGTTGTCC	AGACATATTTTGCCCGTTGC	1000	60	CAPs	ScaI	1000	554 + 446
C2_At1g09920 (SmFL32K22A)	4	33.0	TCTTAGCTAAACGGAGACCAACA	AGAAGCTACAGCCATTACTCCG	165	55	LI-COR
C2_At3g24490 (LS502D19A)	5	25.7	AGGCATGTCGTCAATCAGTATG	CATCATCATCCTCATCCTCAAA	178	55	Agarose
smfl35o20W	6	0.0	GAAGGGAATTGTCAGTTTTTGC	GCACTCTTAAGATAAGGTTGCATGT	179	55	LI-COR
RBW05M10C	6	30.8	AAAAGATGTCCCTTTGCGAGTA	TGGTCCAAACATAGGGTGTGTA	181	55	LI-COR
SmFL14E14W	6	60.4	TCCTGGAACCATAAGCTGAAAT	GCAATTATACATGGGCCTCTTC	198	55	LI-COR
C2_At5g61910 (PLA03P07F)	6	72.5	GGGAAAGCAGAGGCAATAACTA	CATCATCATTTGGCTTCACTGT	201	55	Sequencer
Smfl32n03a	6	101.1	TGATGAAATTGAAGATTCGTCG	TTTCCCGCCAAATAAGATACAG	187	55	Sequencer
C2_At5g48630 (ROT01I04F)	6	107.1	AAAACAGGGAAAAAGGAAACC	GAAGAAATCCAGAAATTGGCAG	193	55	Sequencer
C4H	6	108.5	GGTGGTGCAGCAGTACAGAG	CATTGCTGTCCATGCTCTTG	1200	64	HMR				TGTTGATGAAAGAAAGTAAGTTCAGC	TCAAATTTAATCAAATAGCCCTTACA
HQT	7	3.0	GATGATTTTGGTGATTTTACACC	TCCTTGGAATTTGGACTTGG	980	53	HMR				ACTGAACAACTCGCGCTTCT	CAAAGCCTCGACCTACCATC
ROL05J03A	7	15.0	CCAAATCAAATAGCCCAAACC	TAGGTGAATAGAATCTTCCCGC	198	55	LI-COR
SmFL31D17W	8	25.4	TCTTTTCTGGAGTCAAAGCAGA	ATGTTTTTACCAAACCAAACCG	229	55	LI-COR
PPO5	8	37.3	ATGTCGTCTTCTTCTTCTACTACTACT	AATCCACAAGCACGATCTCC	1691	58	CAPs	Taal	651 + 324 +298 + 199 + 186 + 33	651 + 510 + 299 + 198 + 33
PPO1	8	42.2	GCAACCAAGCATTCAAGGTC	CGTATCTAGTTCCCTCATTTTGC	392	62	CAPs	Hpy188I	209 + 183	183 + 121 + 88
PPO2	8	42.2	CAGATGTTGCCTATGAATCTTCATACAAAGC	TGCAGACTTAACAATCCGCAAGACTGATCTC	1806	60	CAPs	Taql	789 + 548 + 271 + 198	1060 + 548 + 198
PPO3	8	42.4	ATGGCTTCTTCTTTTTTTCTACCTTTGTG	GTGCAATCTCAGCAGATTAATACACTAATTCTCC	1800	60	HMR				ATGGCTTCTTCTTTTTTTCTACCTTTGTG	GCGTTGCATGAAACCTTGA
PPO4	8	42.4	CTTGTGGTCGAGCTGTGGTA	AGCCTTTGAGTCCTTGACGA	1052	55	CAPs	Apol	846 + 206	593 + 248 + 211
SmFL13L15W	8	67.8	TTCCATTTCCATTTCCAATTTC	CTTGCCGGAAGTTTTTGTAATC	191	52	HMR				TTCCATTTCCATTTCCAATTTC	CTTGCCGGAAGTTTTTGTAATC
SmFL32F12A	8	78.3	ACATTGACACTTCCATCACTGC	CATCACTCAAGAACATTGGGAA	197	55	LI-COR
PAL	9	15.2	AATGGTGGTGCACTTCAAAA	AAGAGCTGCCATCCAAAATG	1000	60	CAPs	RsaI	960	260 + 700
PED07B23C	9	24.6	CTTCAACACTCTCCCTTTCTCG	GAATTGGGTTTTAGCGAATCAG	195	55	Sequencer
SHT02N01A	9	58.0	CATCTCATCGTTTCATCAGCTC	AATTCGACCTGTTTCAGAGGAA	245	55	LI-COR
SmFL04D04A	10*	2.6	ACCTTCACCTCATCTTCCCTTT	GTTCTTGATCCTCCGTTACGTC	218	50	HMR				ACCTTCACCTCATCTTCCCTTT	GTTCTTGATCCTCCGTTACGTC
SEP04K22A	10	29.0	CAGAAGGATCATGCAGCAATAG	TGAAGATGAATGGATGTGGAAG	245	50	LI-COR
SlSUN1	10	70.0	AAGGAAACGCAAACAAGCTG	CTTCAGTTTGGCAATGAGTCTTC	710	48	CAPs	Taql	710	310 + 400
SEP07F17A	10	94.1	AATGGAGATGGATTCGTATGCT	TGGCAACTTCAAATTAATCCAA	196	55	LI-COR
PED07O18C	11	47.5	TGAAGAGGATTCACAAGCTTCA	GCCAAGTCCATAGTAGTCCACG	246	55	LI-COR
SmFL28B22C	11*	5.1	CAGTCTTTGCTTTTTGGGATTC	CATTACATGACACACCTTTTGACA	187	55	LI-COR
SmFL35O02A	12	14.9	ACGGGTCACCTTCAATATCAAC	CCGAAACTTTCATTTTCCTTCA	198	55	LI-COR
SmFL07D22A	12	23.5	AAAACAGGATCTCCAGAAACCA	CCATGCAGCAATTTCATTTTT	206	55	Agarose
LS003F12A	12	29.2	AAAAATCCACAGGAAGAAAAGC	TTTTTCCTCGGCAATTATTGAT	229	55	LI-COR
C2_At4g32930 (LS004H02A)	12	80.1	TATATCCCTCAACACGCCTTTC	AAGGTCAGTGAGGTTCTCAAGC	161	55	LI-COR
* Minor linkage group
